# Supplementary material for: Coalescent Analysis of Phylogenomic Data Confidently Resolves the Species Relationships in the Anopheles gambiae Species Complex
Source: Mol Biol Evol. 2018 Aug 9;35(10):2512–27. doi: 10.1093/molbev/msy158 (PMC6188554; doi:10.1093/molbev/msy158)
Supplement: Supplementary Data [file msy158_supp.zip]

Archive with 7 entries (7 files):
- anopheles.SI.pdf
- bpp-stree.pdf
- bpp-stree-A00.pdf
- bpp-stree-summary.pdf
- bpp-triplets.pdf
- pi-fst.pdf
- stree-2La.pdf
